# Supplementary material for: CXCL10/IP-10 Neutralization Can Ameliorate Lipopolysaccharide-Induced Acute Respiratory Distress Syndrome in Rats
Source: PLoS One. 2017 Jan 3;12(1):e0169100. doi: 10.1371/journal.pone.0169100 (PMC5207674; doi:10.1371/journal.pone.0169100)
Supplement: S1 Information — (XLSX) [file pone.0169100.s001.xlsx]

## Sheet: Sheet1
1.1 Data relevant to histological score (Fig 1E)
group	2h	6h	12h
1	0	1	2
1	0	0	1
1	0	1	1
1	0	1	1
1	1	0	1
1	1	1	1
1	1	1	2
1	1	1	0
2	3	7	15
2	2	8	14
2	3	6	18
2	4	8	14
2	3	6	13
2	3	4	17
2	4	7	16
2	3	8	13
1.2 Data relevant to PaO2(mmHg) (Fig 1F)
group	2h	6h	12h
1	88.2	90	91.7
1	93.7	86.8	82
1	91.7	93.7	80.8
1	105	89.5	87.4
1	90	84	86.4
1	87.5	82.4	85.4
1	85.4	85.9	88.2
2	82.7	70.8	55.5
2	84.7	79.5	51.6
2	85.6	67.4	35.3
2	88.6	70.3	50.1
2	88.8	70.4	44.2
2	83.1	75.6	58.2
2	82.5	71.4	48.9
2.1 Data relevant to CXCR3 Ligands concentration in serum (pg/ml) (Fig 2)
CXCL9			CXCL10			CXCL11
group	concentration		group	concentration		group	concentration
1	10.26		1	441.29		1	33.53
1	13.17		1	410.07		1	37.05
1	28.92		1	534.67		1	41.97
1	19		1	374.75		1	74.6
1	16.09		1	483.01		1	81.55
1	48.16		1	455.76		1	34.56
2	11.42		2	427.26		2	93.35
2	29.5		2	546.45		2	114.27
2	38.83		2	508.66		2	126.23
2	30.08		2	569.7		2	137.26
2	12.59		2	659.39		2	147.52
2	18.42		2	586.31		2	112.95
3	33.58		3	565.95		3	118.29
3	37.67		3	613.09		3	125.27
3	36.5		3	602.19		3	141.49
3	84.32		3	690.81		3	151.48
3	19.01		3	653.35		3	164
3	99.48		3	720.94		3	159.72
4	134.47		4	994.06		4	154.37
4	107.64		4	961.71		4	165.87
4	101.81		4	928.55		4	192.24
4	91.61		4	1047.92		4	167.76
4	45.24		4	1188.16		4	174.23
4	36.5		4	1040.84		4	143.11
2.2 Data relevant to CXCR3 Ligands concentration in BALF (pg/ml) (Fig 2)
CXCL9			CXCL10			CXCL11
group	concentration		group	concentration		group	concentration
1	9.09		1	419.04		1	78.64
1	16.67		1	454.78		1	83.53
1	20.17		1	339.34		1	138.83
1	30.66		1	469.7		1	159.91
1	0.93		1	386.31		1	70.01
1	27.17		1	444.43		1	137.26
2	30.54		2	754.91		2	178.9
2	90.15		2	766.15		2	185.1
2	109.98		2	854.91		2	202.73
2	118.72		2	801.44		2	188.63
2	153.71		2	799.41		2	190.79
2	48.37		2	671.84		2	227.26
3	120.98		3	1182.67		3	198.16
3	80.47		3	1459.14		3	229.89
3	199.5		3	1315.75		3	268.18
3	290		3	1141.44		3	287.66
3	302.41		3	1271.86		3	300.36
3	210.23		3	1035.01		3	238.87
4	300.78		4	1535.13		4	581.64
4	367.73		4	1163.04		4	493.82
4	424.29		4	1721.65		4	608.73
4	465.69		4	1636.22		4	378.95
4	556.67		4	1818.14		4	411.51
4	291.61		4	1792.84		4	438.17
3.1 Data relevant to CXCL10 mRNA (Fig 3A)
group	values
1	1
1	1
1	1
1	1
1	1
1	1
1	1
2	49.52
2	42.81
2	40.79
2	31.12
2	26.17
2	23.92
2	27.86
3.2 Data relevant to CXCR3 mRNA (Fig 3B)
group	values
1	1
1	1
1	1
1	1
1	1
1	1
1	1
1	1
2	1.44
2	1.32
2	1.87
2	1.44
2	1.02
2	1.69
2	1.88
2	1.9
3.3 Data relevant to CXCL10 protein levels (Fig 3D)
group	values
1	0.7
1	0.82
1	0.75
1	0.87
1	0.59
1	0.63
2	1.28
2	1.37
2	1.41
2	1.32
2	1.54
2	1.55
3.4 Data relevant to CXCR3 protein levels (Fig 3E)
group	values
1	0.6
1	0.6
1	1
1	0.7
1	0.65
1	0.75
2	1.5
2	1.5
2	1.1
2	1.2
2	1.35
2	1.25
4.1 Data relevant to lung wet/dry weight ratio (Fig 4A)
group	values
1	4.36
1	4.13
1	4.46
1	4.39
1	4.23
1	4.82
1	4.04
1	4.35
2	7.09
2	5.57
2	6.39
2	6.82
2	5.65
2	5.35
3	5.14
3	6.72
3	6.99
3	5.48
3	5.39
3	7.09
3	5.57
3	5.39
4	4.63
4	4.86
4	4.9
4	5.23
4	4.82
4	5.04
4	5.35
4.2 Data relevant to lung edema score (Fig 4B)
group	values
1	0
1	0
1	0
1	0
1	0
1	0
1	0
1	1
2	4
2	4
2	4
2	4
2	4
2	4
2	3
2	3
3	4
3	4
3	4
3	4
3	4
3	3
3	3
3	3
4	4
4	3
4	3
4	3
4	2
4	3
4	2
4	3
5.1 Data relevant to IFN-γ mRNA levels (Fig 5A)
group	value
1	1
1	1
1	1
1	1
1	1
1	1
1	1
2	8.28
2	3.41
2	3.39
2	3.41
2	9.13
2	6.23
2	7.16
3	3.41
3	3.39
3	3.41
3	9.13
3	6.23
3	7.16
3	4.29
4	2.03
4	1.05
4	3.56
4	1.97
4	2.16
4	1.39
4	8.28
5.2 Data relevant to IL-6 mRNA levels (Fig 5B)
group	value
1	1
1	1
1	1
1	1
1	1
1	1
1	1
2	27.47
2	23.26
2	57.28
2	47.84
2	22.94
2	18.13
3	19.7
3	17.63
3	15.89
3	27.47
3	23.26
3	57.28
3	47.84
4	15.56
4	16.34
4	13.74
4	21.88
4	9.51
4	22.94
4	18.13
5.3 Data relevant to IL-10 mRNA levels (Fig 5C)
group	value
1	1
1	1
1	1
1	1
1	1
1	1
2	48.71
2	45.06
2	28.59
2	35.36
2	54.59
3	48.71
3	45.06
3	30.59
3	25.36
3	50.59
4	50.51
4	38.59
4	58.05
4	21.56
4	40.66
5.4 Data relevant to ICAM-1 mRNA levels (Fig 5D)
group	value
1	1
1	1
1	1
1	1
1	1
1	1
2	1.47
2	1.57
2	1.72
2	1.6
2	1.78
3	1.65
3	1.57
3	1.62
3	1.69
3	1.53
4	1.28
4	1.38
4	1.41
4	1.22
4	1.32
6.1 Data relevant to total cells in BALF (Fig 6A)
group	cells(×10^6)
1	1.2
1	2
1	1.7
1	1.5
1	2.1
1	0.9
1	1.3
1	1.25
2	15.6
2	11.8
2	16.2
2	13.9
2	13.4
2	10.6
2	13.1
2	14.7
3	15.1
3	12.4
3	12.9
3	13.7
3	14.8
3	15.5
3	11.6
4	11.4
4	9.7
4	7.5
4	10.6
4	7.9
4	8.1
4	6.4
6.2 Data relevant to neutrophils in BALF (Fig 6B)
group	% of total leukocytes
1	36.1
1	18.5
1	47.82
1	53.05
1	60.56
1	12.25
1	24.11
1	18.05
2	78.61
2	82.3
2	84.91
2	85
2	89.38
2	90.83
2	94.87
2	74.5
3	89.23
3	91.06
3	91.69
3	95.29
3	70.45
3	78.69
3	83.2
4	54.82
4	80.24
4	72.1
4	76.4
4	66.32
4	69.56
4	70.54
6.3 Data relevant to macrophages in BALF (Fig 6C)
group	% of total leukocytes
1	1.42
1	1.19
1	2.08
1	2.95
1	3.38
1	3.7
2	2.86
2	4.09
2	4.92
2	13.42
2	16.4
2	6.45
3	5.11
3	10.55
3	7.23
3	3.67
3	15.54
3	8.6
4	2.02
4	3.51
4	5.79
4	1.9
4	6.54
4	5.2
6.4 Data relevant to CD3 T cells in BALF (Fig 6D)
group	% of total leukocytes
1	0.93
1	2.39
1	0.59
1	0.09
1	0.82
1	0.43
2	0.28
2	2.24
2	0.47
2	0.62
2	0.28
2	2.12
2	1.66
2	1.33
3	1.24
3	1.38
3	0.95
3	1.3
3	0.69
3	1.02
4	0.3
4	0.65
4	0.83
4	1.28
4	1.52
6.5 Data relevant to CD4 T cells in BALF (Fig 6E)
group	% of lymphocytes
1	22.23
1	10.53
1	66.98
1	33.33
1	42.65
1	23.08
2	49.26
2	47.78
2	44
2	61
2	53.29
2	55.6
3	46.38
3	35.8
3	62.65
3	50.26
3	38.14
3	40.96
4	34.74
4	41.19
4	26.2
4	11.12
4	38.13
6.6 Data relevant to CD8 T cells in BALF (Fig 6F)
group	% of lymphocytes
1	23.68
1	27.59
1	30.7
1	31.34
1	35.29
1	20.1
2	31.65
2	32.83
2	34.47
2	36.22
2	36.17
2	40.47
2	43.38
3	28.57
3	38.11
3	39.13
3	36.17
3	40.47
3	43.38
4	25.63
4	42.06
4	28.57
4	21.49
4	31.2
4	34.8
6.7 Data relevant to CXCR3+ neutrophils in BALF (Fig 6G)
group	% of neutrophils
1	38.15
1	27.71
1	47.9
1	34.17
1	18.03
1	42.75
2	89.86
2	90.49
2	80.36
2	91.79
2	62.75
2	73.77
3	89.8
3	97.07
3	76.38
3	85.3
3	59.68
3	66.48
4	63.11
4	77.34
4	60.4
4	68.58
4	45.24
4	55.8
6.8 Data relevant to CXCR3+ macrophages in BALF (Fig 6H)
group	% of macrophages
1	66.58
1	69.28
1	59.38
1	54.32
1	35.92
1	32.24
2	67.25
2	72.66
2	75.14
2	84.09
2	84.56
2	91.88
3	79.32
3	71.79
3	75.54
3	72.66
3	85.31
3	89.75
4	49.8
4	54.81
4	60.28
4	73.07
4	69.85
4	50.74
